# Supplementary material for: Comparison of two response tracking methods for sound localization with concealed sound sources
Source: Sci Rep. 2026 Jul 15;16:22281. doi: 10.1038/s41598-026-58759-6 (PMC13373181; doi:10.1038/s41598-026-58759-6)
Supplement: Supplementary file 1 — Supplementary Material 1 [file 41598_2026_58759_MOESM1_ESM.csv]

participant ID	condition	trial no.	sourceAngle [�]	responseAngle [�]
1	LED	1	30	25
1	LED	2	30	30
1	LED	3	-45	-37
1	LED	4	15	13
1	LED	5	-15	-11
1	LED	6	75	71
1	LED	7	60	59
1	LED	8	60	63
1	LED	9	45	42
1	LED	10	-60	-54
1	LED	11	-30	-30
1	LED	12	60	57
1	LED	13	0	0
1	LED	14	-30	-20
1	LED	15	-45	-40
1	LED	16	15	13
1	LED	17	-45	-41
1	LED	18	-60	-61
1	LED	19	-30	-26
1	LED	20	-45	-40
1	LED	21	30	31
1	LED	22	-15	-13
1	LED	23	-15	-10
1	LED	24	-75	-77
1	LED	25	-45	-40
1	LED	26	-30	-24
1	LED	27	75	78
1	LED	28	0	0
1	LED	29	45	42
1	LED	30	-75	-84
1	LED	31	-75	-76
1	LED	32	60	65
1	LED	33	15	15
1	LED	34	75	84
1	LED	35	-60	-54
1	LED	36	15	16
1	LED	37	-60	-60
1	LED	38	15	13
1	LED	39	60	61
1	LED	40	-75	-73
1	LED	41	30	30
1	LED	42	-30	-24
1	LED	43	75	77
1	LED	44	0	0
1	LED	45	0	0
1	LED	46	-15	-15
1	LED	47	-15	-17
1	LED	48	60	63
1	LED	49	45	45
1	LED	50	45	39
1	LED	51	-60	-55
1	LED	52	-75	-74
1	LED	53	30	29
1	LED	54	75	75
1	LED	55	45	40
1	LED	56	-75	-71
1	LED	57	-60	-53
1	LED	58	0	0
1	LED	59	-30	-23
1	LED	60	30	31
1	LED	61	0	0
1	LED	62	45	39
1	LED	63	-15	-10
1	LED	64	15	11
1	LED	65	-45	-36
1	LED	66	75	73
1	Tablet	1	-30	-39
1	Tablet	2	15	32
1	Tablet	3	30	34
1	Tablet	4	-75	-73
1	Tablet	5	75	75
1	Tablet	6	-60	-64
1	Tablet	7	-15	-19
1	Tablet	8	60	61
1	Tablet	9	0	1
1	Tablet	10	-15	-26
1	Tablet	11	45	42
1	Tablet	12	75	73
1	Tablet	13	15	16
1	Tablet	14	-30	-29
1	Tablet	15	75	52
1	Tablet	16	-75	-72
1	Tablet	17	-45	-47
1	Tablet	18	-60	-63
1	Tablet	19	-30	-46
1	Tablet	20	0	-6
1	Tablet	21	-60	-54
1	Tablet	22	-45	-41
1	Tablet	23	15	15
1	Tablet	24	75	67
1	Tablet	25	45	41
1	Tablet	26	60	47
1	Tablet	27	-45	-47
1	Tablet	28	-15	-22
1	Tablet	29	60	57
1	Tablet	30	0	0
1	Tablet	31	30	32
1	Tablet	32	-15	-17
1	Tablet	33	-45	-43
1	Tablet	34	0	1
1	Tablet	35	30	38
1	Tablet	36	60	60
1	Tablet	37	15	30
1	Tablet	38	-15	-19
1	Tablet	39	15	22
1	Tablet	40	30	31
1	Tablet	41	-60	-62
1	Tablet	42	-75	-83
1	Tablet	43	45	54
1	Tablet	44	-30	-34
1	Tablet	45	45	47
1	Tablet	46	75	79
1	Tablet	47	-45	-41
1	Tablet	48	-15	-22
1	Tablet	49	60	60
1	Tablet	50	0	2
1	Tablet	51	30	34
1	Tablet	52	30	35
1	Tablet	53	15	20
1	Tablet	54	-75	-67
1	Tablet	55	45	41
1	Tablet	56	0	2
1	Tablet	57	-60	-65
1	Tablet	58	-60	-64
1	Tablet	59	-75	-83
1	Tablet	60	-30	-45
1	Tablet	61	-75	-85
1	Tablet	62	-30	-50
1	Tablet	63	60	64
1	Tablet	64	75	80
1	Tablet	65	45	52
1	Tablet	66	-45	-47
2	LED	1	15	12
2	LED	2	-30	-27
2	LED	3	-75	-67
2	LED	4	75	62
2	LED	5	30	27
2	LED	6	-30	-26
2	LED	7	75	65
2	LED	8	-15	-10
2	LED	9	45	36
2	LED	10	-60	-48
2	LED	11	0	0
2	LED	12	30	18
2	LED	13	15	10
2	LED	14	0	0
2	LED	15	0	0
2	LED	16	-75	-67
2	LED	17	-15	-16
2	LED	18	45	44
2	LED	19	75	69
2	LED	20	-45	-40
2	LED	21	-30	-31
2	LED	22	60	50
2	LED	23	45	29
2	LED	24	-45	-47
2	LED	25	-15	-14
2	LED	26	-15	-12
2	LED	27	-75	-78
2	LED	28	-30	-31
2	LED	29	45	36
2	LED	30	60	50
2	LED	31	75	70
2	LED	32	-60	-55
2	LED	33	-30	-28
2	LED	34	15	13
2	LED	35	60	48
2	LED	36	-45	-42
2	LED	37	30	24
2	LED	38	75	71
2	LED	39	30	26
2	LED	40	60	52
2	LED	41	15	11
2	LED	42	45	34
2	LED	43	60	48
2	LED	44	75	67
2	LED	45	60	50
2	LED	46	-75	-81
2	LED	47	0	-1
2	LED	48	-60	-57
2	LED	49	30	18
2	LED	50	-75	-73
2	LED	51	0	0
2	LED	52	15	10
2	LED	53	15	10
2	LED	54	-45	-35
2	LED	55	-60	-54
2	LED	56	-15	-14
2	LED	57	-45	-35
2	LED	58	-15	-17
2	LED	59	-75	-73
2	LED	60	-45	-35
2	LED	61	0	0
2	LED	62	30	25
2	LED	63	-60	-54
2	LED	64	-30	-25
2	LED	65	45	34
2	LED	66	-60	-60
2	Tablet	1	0	0
2	Tablet	2	0	0
2	Tablet	3	30	29
2	Tablet	4	75	80
2	Tablet	5	-30	-28
2	Tablet	6	-30	-32
2	Tablet	7	60	41
2	Tablet	8	-30	-34
2	Tablet	9	75	57
2	Tablet	10	60	36
2	Tablet	11	75	77
2	Tablet	12	-15	-16
2	Tablet	13	15	11
2	Tablet	14	-75	-76
2	Tablet	15	0	2
2	Tablet	16	75	78
2	Tablet	17	-30	-30
2	Tablet	18	30	30
2	Tablet	19	15	10
2	Tablet	20	-15	-24
2	Tablet	21	45	31
2	Tablet	22	-60	-50
2	Tablet	23	-60	-86
2	Tablet	24	30	16
2	Tablet	25	-60	-56
2	Tablet	26	-75	-87
2	Tablet	27	-75	-84
2	Tablet	28	0	4
2	Tablet	29	15	9
2	Tablet	30	-45	-40
2	Tablet	31	45	36
2	Tablet	32	30	19
2	Tablet	33	-15	-25
2	Tablet	34	-15	-10
2	Tablet	35	-15	-25
2	Tablet	36	45	46
2	Tablet	37	75	91
2	Tablet	38	45	47
2	Tablet	39	75	80
2	Tablet	40	30	30
2	Tablet	41	60	61
2	Tablet	42	45	48
2	Tablet	43	-30	-37
2	Tablet	44	-75	-74
2	Tablet	45	45	56
2	Tablet	46	-75	-84
2	Tablet	47	-15	-15
2	Tablet	48	-45	-53
2	Tablet	49	15	19
2	Tablet	50	-45	-39
2	Tablet	51	15	5
2	Tablet	52	60	62
2	Tablet	53	-75	-83
2	Tablet	54	-30	-20
2	Tablet	55	60	46
2	Tablet	56	0	0
2	Tablet	57	-45	-40
2	Tablet	58	-45	-49
2	Tablet	59	30	25
2	Tablet	60	60	49
2	Tablet	61	15	10
2	Tablet	62	-60	-63
2	Tablet	63	-60	-58
2	Tablet	64	-60	-68
2	Tablet	65	-45	-54
2	Tablet	66	0	-5
3	LED	1	-60	-47
3	LED	2	30	31
3	LED	3	-30	-24
3	LED	4	-45	-35
3	LED	5	-30	-20
3	LED	6	45	39
3	LED	7	0	0
3	LED	8	-30	-24
3	LED	9	15	16
3	LED	10	0	0
3	LED	11	45	45
3	LED	12	60	63
3	LED	13	-15	-17
3	LED	14	-15	-15
3	LED	15	15	16
3	LED	16	-30	-30
3	LED	17	45	46
3	LED	18	-60	-48
3	LED	19	0	0
3	LED	20	0	0
3	LED	21	-60	-61
3	LED	22	-60	-52
3	LED	23	-45	-42
3	LED	24	-45	-42
3	LED	25	-15	-17
3	LED	26	-75	-66
3	LED	27	60	52
3	LED	28	-60	-49
3	LED	29	-75	-74
3	LED	30	-45	-41
3	LED	31	75	65
3	LED	32	-45	-38
3	LED	33	45	38
3	LED	34	45	42
3	LED	35	75	68
3	LED	36	30	35
3	LED	37	15	17
3	LED	38	30	26
3	LED	39	75	71
3	LED	40	-30	-26
3	LED	41	45	39
3	LED	42	75	77
3	LED	43	30	35
3	LED	44	0	0
3	LED	45	-15	-13
3	LED	46	75	68
3	LED	47	0	0
3	LED	48	15	14
3	LED	49	-30	-29
3	LED	50	-75	-73
3	LED	51	60	46
3	LED	52	15	14
3	LED	53	30	24
3	LED	54	-75	-62
3	LED	55	30	33
3	LED	56	-45	-36
3	LED	57	60	55
3	LED	58	15	16
3	LED	59	-15	-15
3	LED	60	60	58
3	LED	61	-75	-66
3	LED	62	75	69
3	LED	63	-60	-43
3	LED	64	60	64
3	LED	65	-15	-12
3	LED	66	-75	-69
3	Tablet	1	-15	-34
3	Tablet	2	75	73
3	Tablet	3	15	26
3	Tablet	4	30	45
3	Tablet	5	-45	-55
3	Tablet	6	60	74
3	Tablet	7	-45	-69
3	Tablet	8	15	18
3	Tablet	9	-60	-48
3	Tablet	10	-15	-24
3	Tablet	11	-45	-50
3	Tablet	12	-15	-32
3	Tablet	13	-30	-42
3	Tablet	14	75	72
3	Tablet	15	30	26
3	Tablet	16	-60	-54
3	Tablet	17	30	37
3	Tablet	18	-30	-42
3	Tablet	19	30	38
3	Tablet	20	15	20
3	Tablet	21	60	55
3	Tablet	22	-75	-66
3	Tablet	23	0	1
3	Tablet	24	30	34
3	Tablet	25	-75	-76
3	Tablet	26	30	38
3	Tablet	27	-75	-75
3	Tablet	28	0	1
3	Tablet	29	45	48
3	Tablet	30	75	73
3	Tablet	31	-75	-84
3	Tablet	32	45	66
3	Tablet	33	60	58
3	Tablet	34	-45	-44
3	Tablet	35	45	46
3	Tablet	36	45	48
3	Tablet	37	-60	-50
3	Tablet	38	-75	-68
3	Tablet	39	45	58
3	Tablet	40	0	1
3	Tablet	41	-30	-38
3	Tablet	42	-60	-60
3	Tablet	43	0	1
3	Tablet	44	-60	-52
3	Tablet	45	-45	-62
3	Tablet	46	-60	-64
3	Tablet	47	60	62
3	Tablet	48	45	59
3	Tablet	49	75	83
3	Tablet	50	0	0
3	Tablet	51	-30	-39
3	Tablet	52	-15	-24
3	Tablet	53	60	54
3	Tablet	54	15	27
3	Tablet	55	75	72
3	Tablet	56	0	1
3	Tablet	57	15	21
3	Tablet	58	-30	-33
3	Tablet	59	75	74
3	Tablet	60	60	63
3	Tablet	61	-45	-49
3	Tablet	62	15	19
3	Tablet	63	-75	-75
3	Tablet	64	-15	-34
3	Tablet	65	-30	-37
3	Tablet	66	-15	-29
4	LED	1	15	18
4	LED	2	30	30
4	LED	3	-30	-24
4	LED	4	-60	-51
4	LED	5	0	0
4	LED	6	30	25
4	LED	7	-30	-22
4	LED	8	45	42
4	LED	9	-30	-27
4	LED	10	45	45
4	LED	11	-30	-24
4	LED	12	75	81
4	LED	13	-45	-40
4	LED	14	60	62
4	LED	15	45	44
4	LED	16	60	62
4	LED	17	0	0
4	LED	18	-75	-86
4	LED	19	-75	-73
4	LED	20	30	32
4	LED	21	60	58
4	LED	22	0	0
4	LED	23	75	85
4	LED	24	60	63
4	LED	25	75	82
4	LED	26	0	0
4	LED	27	75	77
4	LED	28	-60	-51
4	LED	29	-45	-41
4	LED	30	15	14
4	LED	31	15	13
4	LED	32	-45	-39
4	LED	33	-45	-45
4	LED	34	0	0
4	LED	35	-75	-71
4	LED	36	15	12
4	LED	37	-75	-69
4	LED	38	-15	-12
4	LED	39	75	73
4	LED	40	30	34
4	LED	41	-15	-12
4	LED	42	-15	-9
4	LED	43	0	0
4	LED	44	75	76
4	LED	45	-75	-75
4	LED	46	-60	-60
4	LED	47	45	42
4	LED	48	-15	-8
4	LED	49	-45	-41
4	LED	50	-60	-55
4	LED	51	-15	-14
4	LED	52	60	64
4	LED	53	-60	-54
4	LED	54	-45	-42
4	LED	55	60	63
4	LED	56	15	18
4	LED	57	-60	-52
4	LED	58	-30	-23
4	LED	59	30	29
4	LED	60	15	16
4	LED	61	-75	-77
4	LED	62	45	45
4	LED	63	30	32
4	LED	64	-30	-21
4	LED	65	-15	-14
4	LED	66	45	42
4	Tablet	1	0	3
4	Tablet	2	-15	-21
4	Tablet	3	0	3
4	Tablet	4	60	62
4	Tablet	5	-45	-40
4	Tablet	6	45	51
4	Tablet	7	0	1
4	Tablet	8	15	16
4	Tablet	9	30	37
4	Tablet	10	-30	-26
4	Tablet	11	45	44
4	Tablet	12	75	84
4	Tablet	13	60	71
4	Tablet	14	45	57
4	Tablet	15	-30	-27
4	Tablet	16	-45	-48
4	Tablet	17	-30	-31
4	Tablet	18	75	79
4	Tablet	19	-60	-54
4	Tablet	20	-75	-83
4	Tablet	21	0	2
4	Tablet	22	30	26
4	Tablet	23	45	43
4	Tablet	24	-75	-92
4	Tablet	25	-75	-92
4	Tablet	26	-60	-81
4	Tablet	27	45	46
4	Tablet	28	30	33
4	Tablet	29	-15	-10
4	Tablet	30	-30	-25
4	Tablet	31	30	27
4	Tablet	32	15	19
4	Tablet	33	15	21
4	Tablet	34	15	19
4	Tablet	35	-75	-86
4	Tablet	36	-60	-72
4	Tablet	37	75	81
4	Tablet	38	0	1
4	Tablet	39	60	62
4	Tablet	40	-45	-42
4	Tablet	41	15	19
4	Tablet	42	75	86
4	Tablet	43	-60	-80
4	Tablet	44	-15	-16
4	Tablet	45	0	0
4	Tablet	46	-75	-85
4	Tablet	47	30	33
4	Tablet	48	-45	-40
4	Tablet	49	-45	-46
4	Tablet	50	-60	-66
4	Tablet	51	45	43
4	Tablet	52	-75	-68
4	Tablet	53	-15	-16
4	Tablet	54	-45	-46
4	Tablet	55	30	33
4	Tablet	56	-15	-9
4	Tablet	57	60	65
4	Tablet	58	-15	-11
4	Tablet	59	60	59
4	Tablet	60	60	59
4	Tablet	61	-60	-61
4	Tablet	62	-30	-38
4	Tablet	63	75	82
4	Tablet	64	15	20
4	Tablet	65	-30	-29
4	Tablet	66	75	78
5	LED	1	-15	-12
5	LED	2	-75	-64
5	LED	3	30	25
5	LED	4	15	12
5	LED	5	-60	-43
5	LED	6	-60	-44
5	LED	7	0	0
5	LED	8	-30	-20
5	LED	9	-45	-35
5	LED	10	-60	-48
5	LED	11	75	62
5	LED	12	-45	-31
5	LED	13	60	43
5	LED	14	75	64
5	LED	15	0	0
5	LED	16	-75	-58
5	LED	17	-15	-13
5	LED	18	60	54
5	LED	19	30	28
5	LED	20	-15	-13
5	LED	21	-45	-32
5	LED	22	60	52
5	LED	23	0	0
5	LED	24	30	24
5	LED	25	60	44
5	LED	26	60	50
5	LED	27	75	67
5	LED	28	-45	-31
5	LED	29	-60	-47
5	LED	30	15	12
5	LED	31	60	37
5	LED	32	-60	-45
5	LED	33	75	67
5	LED	34	-30	-19
5	LED	35	30	22
5	LED	36	-30	-18
5	LED	37	-45	-27
5	LED	38	45	31
5	LED	39	-75	-58
5	LED	40	0	0
5	LED	41	-75	-67
5	LED	42	45	31
5	LED	43	-15	-10
5	LED	44	75	64
5	LED	45	75	60
5	LED	46	-30	-20
5	LED	47	15	11
5	LED	48	15	11
5	LED	49	45	36
5	LED	50	15	12
5	LED	51	0	0
5	LED	52	45	34
5	LED	53	-75	-60
5	LED	54	-60	-42
5	LED	55	45	31
5	LED	56	-75	-65
5	LED	57	-45	-36
5	LED	58	30	22
5	LED	59	-30	-19
5	LED	60	-30	-18
5	LED	61	30	20
5	LED	62	-15	-10
5	LED	63	15	13
5	LED	64	0	0
5	LED	65	-15	-9
5	LED	66	45	31
5	Tablet	1	60	53
5	Tablet	2	75	60
5	Tablet	3	45	41
5	Tablet	4	-15	-23
5	Tablet	5	-45	-50
5	Tablet	6	-75	-61
5	Tablet	7	30	33
5	Tablet	8	0	1
5	Tablet	9	0	-1
5	Tablet	10	-60	-57
5	Tablet	11	-15	-28
5	Tablet	12	30	32
5	Tablet	13	30	33
5	Tablet	14	75	51
5	Tablet	15	15	17
5	Tablet	16	-30	-20
5	Tablet	17	0	0
5	Tablet	18	-75	-71
5	Tablet	19	-60	-53
5	Tablet	20	-45	-37
5	Tablet	21	-30	-31
5	Tablet	22	75	69
5	Tablet	23	45	55
5	Tablet	24	15	17
5	Tablet	25	-45	-39
5	Tablet	26	15	13
5	Tablet	27	0	2
5	Tablet	28	45	41
5	Tablet	29	15	22
5	Tablet	30	60	65
5	Tablet	31	60	67
5	Tablet	32	-60	-58
5	Tablet	33	75	69
5	Tablet	34	15	17
5	Tablet	35	-75	-53
5	Tablet	36	-45	-44
5	Tablet	37	0	1
5	Tablet	38	-30	-25
5	Tablet	39	60	52
5	Tablet	40	45	32
5	Tablet	41	-15	-16
5	Tablet	42	-15	-17
5	Tablet	43	30	30
5	Tablet	44	30	30
5	Tablet	45	30	33
5	Tablet	46	60	55
5	Tablet	47	15	35
5	Tablet	48	-45	-41
5	Tablet	49	-75	-60
5	Tablet	50	45	56
5	Tablet	51	-30	-33
5	Tablet	52	-45	-38
5	Tablet	53	-75	-65
5	Tablet	54	-60	-63
5	Tablet	55	-60	-69
5	Tablet	56	-30	-51
5	Tablet	57	-15	-34
5	Tablet	58	45	47
5	Tablet	59	-75	-74
5	Tablet	60	75	73
5	Tablet	61	-30	-28
5	Tablet	62	-15	-21
5	Tablet	63	-60	-70
5	Tablet	64	0	2
5	Tablet	65	60	48
5	Tablet	66	75	66
6	LED	1	-75	-80
6	LED	2	-60	-62
6	LED	3	-15	-14
6	LED	4	-15	-11
6	LED	5	0	1
6	LED	6	-60	-56
6	LED	7	-60	-57
6	LED	8	15	17
6	LED	9	30	33
6	LED	10	15	14
6	LED	11	75	68
6	LED	12	15	15
6	LED	13	0	0
6	LED	14	-60	-65
6	LED	15	-75	-71
6	LED	16	-75	-78
6	LED	17	30	32
6	LED	18	30	32
6	LED	19	-15	-18
6	LED	20	60	58
6	LED	21	15	13
6	LED	22	75	62
6	LED	23	75	69
6	LED	24	45	39
6	LED	25	-15	-16
6	LED	26	-75	-82
6	LED	27	60	56
6	LED	28	-75	-81
6	LED	29	-30	-30
6	LED	30	-30	-28
6	LED	31	-30	-26
6	LED	32	45	37
6	LED	33	0	0
6	LED	34	75	62
6	LED	35	45	39
6	LED	36	60	51
6	LED	37	-45	-47
6	LED	38	30	30
6	LED	39	75	63
6	LED	40	-45	-47
6	LED	41	0	0
6	LED	42	30	31
6	LED	43	-30	-28
6	LED	44	0	3
6	LED	45	-60	-61
6	LED	46	45	41
6	LED	47	-75	-77
6	LED	48	0	0
6	LED	49	60	55
6	LED	50	-45	-46
6	LED	51	60	61
6	LED	52	-60	-65
6	LED	53	-45	-43
6	LED	54	45	37
6	LED	55	-30	-26
6	LED	56	15	11
6	LED	57	-45	-43
6	LED	58	-45	-39
6	LED	59	15	17
6	LED	60	45	43
6	LED	61	60	59
6	LED	62	-15	-17
6	LED	63	-15	-14
6	LED	64	75	76
6	LED	65	30	33
6	LED	66	-30	-29
6	Tablet	1	-15	-27
6	Tablet	2	75	62
6	Tablet	3	-30	-34
6	Tablet	4	-15	-15
6	Tablet	5	30	30
6	Tablet	6	-45	-51
6	Tablet	7	0	1
6	Tablet	8	-75	-68
6	Tablet	9	-30	-31
6	Tablet	10	75	72
6	Tablet	11	60	56
6	Tablet	12	15	20
6	Tablet	13	-30	-24
6	Tablet	14	75	74
6	Tablet	15	15	17
6	Tablet	16	-45	-37
6	Tablet	17	45	42
6	Tablet	18	-30	-37
6	Tablet	19	-45	-55
6	Tablet	20	-60	-73
6	Tablet	21	0	-1
6	Tablet	22	-30	-31
6	Tablet	23	45	40
6	Tablet	24	-75	-81
6	Tablet	25	15	26
6	Tablet	26	60	54
6	Tablet	27	75	72
6	Tablet	28	-75	-72
6	Tablet	29	15	19
6	Tablet	30	-60	-50
6	Tablet	31	-60	-63
6	Tablet	32	45	41
6	Tablet	33	75	73
6	Tablet	34	-60	-46
6	Tablet	35	30	28
6	Tablet	36	15	16
6	Tablet	37	-75	-70
6	Tablet	38	-45	-49
6	Tablet	39	15	20
6	Tablet	40	-45	-28
6	Tablet	41	-15	-13
6	Tablet	42	-45	-40
6	Tablet	43	-75	-75
6	Tablet	44	45	42
6	Tablet	45	0	2
6	Tablet	46	30	20
6	Tablet	47	-30	-26
6	Tablet	48	0	1
6	Tablet	49	-15	-16
6	Tablet	50	60	51
6	Tablet	51	-60	-56
6	Tablet	52	30	33
6	Tablet	53	60	58
6	Tablet	54	-15	-13
6	Tablet	55	75	82
6	Tablet	56	30	35
6	Tablet	57	-75	-78
6	Tablet	58	30	32
6	Tablet	59	60	52
6	Tablet	60	45	42
6	Tablet	61	60	66
6	Tablet	62	-15	-19
6	Tablet	63	-60	-53
6	Tablet	64	0	0
6	Tablet	65	0	3
6	Tablet	66	45	35
7	LED	1	-75	-76
7	LED	2	60	57
7	LED	3	-15	-10
7	LED	4	-30	-23
7	LED	5	-45	-37
7	LED	6	0	0
7	LED	7	0	1
7	LED	8	-30	-22
7	LED	9	60	55
7	LED	10	0	2
7	LED	11	-60	-50
7	LED	12	-30	-24
7	LED	13	-15	-11
7	LED	14	-75	-70
7	LED	15	-15	-13
7	LED	16	45	47
7	LED	17	60	53
7	LED	18	15	18
7	LED	19	75	73
7	LED	20	-15	-8
7	LED	21	75	77
7	LED	22	45	47
7	LED	23	-45	-38
7	LED	24	30	29
7	LED	25	-45	-36
7	LED	26	-15	-11
7	LED	27	-30	-20
7	LED	28	-60	-51
7	LED	29	75	79
7	LED	30	0	1
7	LED	31	30	31
7	LED	32	75	79
7	LED	33	60	61
7	LED	34	0	1
7	LED	35	0	2
7	LED	36	30	32
7	LED	37	75	84
7	LED	38	15	21
7	LED	39	15	18
7	LED	40	-75	-71
7	LED	41	-60	-53
7	LED	42	-45	-36
7	LED	43	15	18
7	LED	44	-75	-62
7	LED	45	-60	-49
7	LED	46	45	47
7	LED	47	-30	-22
7	LED	48	-75	-66
7	LED	49	60	59
7	LED	50	-45	-35
7	LED	51	15	16
7	LED	52	15	17
7	LED	53	-60	-53
7	LED	54	-15	-13
7	LED	55	30	31
7	LED	56	-45	-34
7	LED	57	60	58
7	LED	58	45	48
7	LED	59	45	45
7	LED	60	-75	-71
7	LED	61	75	79
7	LED	62	30	33
7	LED	63	-60	-56
7	LED	64	45	45
7	LED	65	30	33
7	LED	66	-30	-21
7	Tablet	1	-15	-14
7	Tablet	2	45	42
7	Tablet	3	30	40
7	Tablet	4	45	52
7	Tablet	5	-45	-38
7	Tablet	6	-30	-27
7	Tablet	7	-60	-63
7	Tablet	8	-60	-71
7	Tablet	9	-15	-16
7	Tablet	10	15	23
7	Tablet	11	-30	-31
7	Tablet	12	-75	-74
7	Tablet	13	-30	-35
7	Tablet	14	0	-2
7	Tablet	15	-45	-37
7	Tablet	16	30	35
7	Tablet	17	-45	-43
7	Tablet	18	75	86
7	Tablet	19	75	86
7	Tablet	20	-75	-84
7	Tablet	21	-60	-70
7	Tablet	22	75	88
7	Tablet	23	-30	-33
7	Tablet	24	-60	-65
7	Tablet	25	-60	-69
7	Tablet	26	0	0
7	Tablet	27	45	37
7	Tablet	28	15	22
7	Tablet	29	-75	-80
7	Tablet	30	0	0
7	Tablet	31	60	61
7	Tablet	32	15	27
7	Tablet	33	45	45
7	Tablet	34	0	1
7	Tablet	35	45	50
7	Tablet	36	-15	-19
7	Tablet	37	0	1
7	Tablet	38	-75	-80
7	Tablet	39	-15	-19
7	Tablet	40	-45	-43
7	Tablet	41	15	22
7	Tablet	42	-75	-86
7	Tablet	43	75	87
7	Tablet	44	30	40
7	Tablet	45	-15	-14
7	Tablet	46	60	63
7	Tablet	47	-30	-39
7	Tablet	48	60	61
7	Tablet	49	45	44
7	Tablet	50	-15	-23
7	Tablet	51	-45	-42
7	Tablet	52	30	37
7	Tablet	53	60	69
7	Tablet	54	15	26
7	Tablet	55	15	20
7	Tablet	56	75	78
7	Tablet	57	0	0
7	Tablet	58	-30	-23
7	Tablet	59	30	35
7	Tablet	60	-60	-63
7	Tablet	61	75	79
7	Tablet	62	30	42
7	Tablet	63	-75	-83
7	Tablet	64	60	72
7	Tablet	65	-45	-45
7	Tablet	66	60	67
8	LED	1	60	58
8	LED	2	0	0
8	LED	3	15	20
8	LED	4	15	14
8	LED	5	-15	-13
8	LED	6	45	36
8	LED	7	-45	-45
8	LED	8	-60	-62
8	LED	9	-60	-59
8	LED	10	45	38
8	LED	11	30	28
8	LED	12	15	13
8	LED	13	-30	-20
8	LED	14	30	23
8	LED	15	-75	-70
8	LED	16	45	40
8	LED	17	75	86
8	LED	18	75	89
8	LED	19	30	25
8	LED	20	30	25
8	LED	21	15	12
8	LED	22	-45	-38
8	LED	23	60	56
8	LED	24	-45	-36
8	LED	25	60	60
8	LED	26	-75	-66
8	LED	27	-45	-39
8	LED	28	15	12
8	LED	29	0	0
8	LED	30	0	0
8	LED	31	60	59
8	LED	32	-30	-28
8	LED	33	-45	-45
8	LED	34	-30	-27
8	LED	35	-75	-76
8	LED	36	-75	-80
8	LED	37	-15	-14
8	LED	38	-60	-47
8	LED	39	15	13
8	LED	40	45	41
8	LED	41	-30	-24
8	LED	42	45	46
8	LED	43	0	0
8	LED	44	75	79
8	LED	45	75	73
8	LED	46	-15	-13
8	LED	47	30	23
8	LED	48	-75	-82
8	LED	49	45	44
8	LED	50	-30	-18
8	LED	51	75	71
8	LED	52	30	21
8	LED	53	0	0
8	LED	54	-15	-13
8	LED	55	-75	-78
8	LED	56	-60	-54
8	LED	57	-45	-40
8	LED	58	-60	-55
8	LED	59	0	0
8	LED	60	-15	-13
8	LED	61	60	51
8	LED	62	-15	-13
8	LED	63	-30	-24
8	LED	64	60	59
8	LED	65	75	75
8	LED	66	-60	-59
8	Tablet	1	-15	-19
8	Tablet	2	60	70
8	Tablet	3	60	74
8	Tablet	4	0	1
8	Tablet	5	0	2
8	Tablet	6	30	43
8	Tablet	7	-60	-65
8	Tablet	8	-30	-27
8	Tablet	9	75	74
8	Tablet	10	-75	-77
8	Tablet	11	-45	-57
8	Tablet	12	75	73
8	Tablet	13	-30	-27
8	Tablet	14	30	39
8	Tablet	15	-75	-76
8	Tablet	16	30	40
8	Tablet	17	15	26
8	Tablet	18	-30	-29
8	Tablet	19	-30	-39
8	Tablet	20	15	20
8	Tablet	21	75	70
8	Tablet	22	-75	-75
8	Tablet	23	-45	-52
8	Tablet	24	60	68
8	Tablet	25	-60	-69
8	Tablet	26	45	48
8	Tablet	27	30	41
8	Tablet	28	60	67
8	Tablet	29	-60	-68
8	Tablet	30	-30	-28
8	Tablet	31	-45	-53
8	Tablet	32	15	29
8	Tablet	33	-45	-44
8	Tablet	34	45	46
8	Tablet	35	-15	-17
8	Tablet	36	-15	-24
8	Tablet	37	60	70
8	Tablet	38	-15	-16
8	Tablet	39	0	0
8	Tablet	40	-75	-78
8	Tablet	41	75	75
8	Tablet	42	-30	-23
8	Tablet	43	-45	-29
8	Tablet	44	-60	-45
8	Tablet	45	-75	-71
8	Tablet	46	15	26
8	Tablet	47	15	24
8	Tablet	48	45	50
8	Tablet	49	0	1
8	Tablet	50	-15	-14
8	Tablet	51	-15	-17
8	Tablet	52	0	1
8	Tablet	53	45	53
8	Tablet	54	75	79
8	Tablet	55	-60	-70
8	Tablet	56	45	69
8	Tablet	57	0	0
8	Tablet	58	-45	-32
8	Tablet	59	45	49
8	Tablet	60	-60	-61
8	Tablet	61	30	41
8	Tablet	62	30	36
8	Tablet	63	-75	-65
8	Tablet	64	15	23
8	Tablet	65	75	76
8	Tablet	66	60	63
9	LED	1	-15	-14
9	LED	2	15	11
9	LED	3	60	52
9	LED	4	60	52
9	LED	5	-30	-19
9	LED	6	-60	-53
9	LED	7	60	59
9	LED	8	-30	-24
9	LED	9	15	14
9	LED	10	0	0
9	LED	11	-30	-24
9	LED	12	-15	-11
9	LED	13	-60	-55
9	LED	14	15	12
9	LED	15	75	73
9	LED	16	30	30
9	LED	17	-30	-25
9	LED	18	-75	-81
9	LED	19	75	82
9	LED	20	75	76
9	LED	21	15	14
9	LED	22	0	0
9	LED	23	15	10
9	LED	24	60	53
9	LED	25	60	57
9	LED	26	-60	-53
9	LED	27	75	77
9	LED	28	-30	-30
9	LED	29	-75	-83
9	LED	30	75	69
9	LED	31	45	37
9	LED	32	45	36
9	LED	33	-60	-55
9	LED	34	-15	-13
9	LED	35	45	36
9	LED	36	30	22
9	LED	37	45	36
9	LED	38	30	22
9	LED	39	-75	-74
9	LED	40	-30	-30
9	LED	41	0	0
9	LED	42	30	23
9	LED	43	-60	-51
9	LED	44	60	58
9	LED	45	30	28
9	LED	46	-45	-35
9	LED	47	15	10
9	LED	48	45	32
9	LED	49	-75	-75
9	LED	50	-45	-44
9	LED	51	-75	-84
9	LED	52	-15	-13
9	LED	53	45	38
9	LED	54	-75	-82
9	LED	55	-60	-61
9	LED	56	30	27
9	LED	57	-45	-31
9	LED	58	0	0
9	LED	59	0	0
9	LED	60	0	1
9	LED	61	-15	-11
9	LED	62	-45	-31
9	LED	63	-45	-34
9	LED	64	-45	-37
9	LED	65	-15	-11
9	LED	66	75	84
9	Tablet	1	60	84
9	Tablet	2	45	39
9	Tablet	3	30	20
9	Tablet	4	15	8
9	Tablet	5	45	33
9	Tablet	6	-45	-38
9	Tablet	7	0	-6
9	Tablet	8	60	66
9	Tablet	9	-75	-75
9	Tablet	10	-30	-36
9	Tablet	11	-45	-49
9	Tablet	12	15	10
9	Tablet	13	-75	-81
9	Tablet	14	-30	-30
9	Tablet	15	60	60
9	Tablet	16	60	63
9	Tablet	17	45	47
9	Tablet	18	15	11
9	Tablet	19	30	29
9	Tablet	20	-15	-15
9	Tablet	21	-60	-56
9	Tablet	22	-75	-80
9	Tablet	23	-45	-58
9	Tablet	24	75	68
9	Tablet	25	30	28
9	Tablet	26	-45	-34
9	Tablet	27	75	75
9	Tablet	28	-75	-80
9	Tablet	29	-30	-31
9	Tablet	30	-15	-13
9	Tablet	31	60	50
9	Tablet	32	30	26
9	Tablet	33	-30	-23
9	Tablet	34	0	1
9	Tablet	35	0	5
9	Tablet	36	75	61
9	Tablet	37	0	7
9	Tablet	38	-75	-70
9	Tablet	39	-75	-77
9	Tablet	40	-60	-56
9	Tablet	41	-60	-51
9	Tablet	42	30	29
9	Tablet	43	-60	-56
9	Tablet	44	0	-3
9	Tablet	45	45	37
9	Tablet	46	75	78
9	Tablet	47	-60	-56
9	Tablet	48	-15	-21
9	Tablet	49	-15	-23
9	Tablet	50	60	46
9	Tablet	51	15	11
9	Tablet	52	-45	-38
9	Tablet	53	15	12
9	Tablet	54	-30	-17
9	Tablet	55	0	1
9	Tablet	56	75	83
9	Tablet	57	45	48
9	Tablet	58	-15	-17
9	Tablet	59	15	22
9	Tablet	60	-45	-39
9	Tablet	61	45	36
9	Tablet	62	-60	-56
9	Tablet	63	30	23
9	Tablet	64	-15	-15
9	Tablet	65	-30	-30
9	Tablet	66	75	68
10	LED	1	-45	-39
10	LED	2	30	29
10	LED	3	30	27
10	LED	4	-30	-26
10	LED	5	75	88
10	LED	6	15	19
10	LED	7	-45	-34
10	LED	8	0	0
10	LED	9	15	14
10	LED	10	15	16
10	LED	11	-60	-58
10	LED	12	-30	-27
10	LED	13	-60	-56
10	LED	14	0	0
10	LED	15	30	33
10	LED	16	15	21
10	LED	17	75	76
10	LED	18	75	83
10	LED	19	15	18
10	LED	20	45	45
10	LED	21	60	62
10	LED	22	-45	-39
10	LED	23	75	76
10	LED	24	-60	-54
10	LED	25	30	37
10	LED	26	-60	-53
10	LED	27	60	53
10	LED	28	-75	-59
10	LED	29	-75	-70
10	LED	30	-15	-13
10	LED	31	-45	-36
10	LED	32	75	66
10	LED	33	0	0
10	LED	34	15	17
10	LED	35	-45	-38
10	LED	36	-75	-68
10	LED	37	-75	-86
10	LED	38	-30	-25
10	LED	39	0	0
10	LED	40	60	62
10	LED	41	30	37
10	LED	42	-30	-22
10	LED	43	-75	-83
10	LED	44	-45	-41
10	LED	45	45	41
10	LED	46	-75	-76
10	LED	47	0	0
10	LED	48	-15	-11
10	LED	49	75	74
10	LED	50	0	0
10	LED	51	-30	-21
10	LED	52	-30	-24
10	LED	53	-15	-13
10	LED	54	45	43
10	LED	55	30	32
10	LED	56	60	57
10	LED	57	-15	-10
10	LED	58	45	42
10	LED	59	-60	-54
10	LED	60	45	45
10	LED	61	60	55
10	LED	62	-60	-49
10	LED	63	-15	-12
10	LED	64	45	43
10	LED	65	60	60
10	LED	66	-15	-12
10	Tablet	1	60	70
10	Tablet	2	0	0
10	Tablet	3	0	7
10	Tablet	4	-75	-61
10	Tablet	5	0	3
10	Tablet	6	0	5
10	Tablet	7	30	36
10	Tablet	8	60	67
10	Tablet	9	-15	-23
10	Tablet	10	75	71
10	Tablet	11	60	61
10	Tablet	12	-15	-20
10	Tablet	13	-45	-46
10	Tablet	14	-15	-26
10	Tablet	15	75	71
10	Tablet	16	-30	-41
10	Tablet	17	15	41
10	Tablet	18	-30	-39
10	Tablet	19	-60	-61
10	Tablet	20	30	48
10	Tablet	21	-60	-63
10	Tablet	22	-75	-86
10	Tablet	23	45	55
10	Tablet	24	15	33
10	Tablet	25	30	53
10	Tablet	26	45	53
10	Tablet	27	75	74
10	Tablet	28	60	65
10	Tablet	29	-15	-20
10	Tablet	30	-45	-37
10	Tablet	31	-15	-25
10	Tablet	32	-45	-40
10	Tablet	33	30	38
10	Tablet	34	-60	-54
10	Tablet	35	-30	-35
10	Tablet	36	-15	-16
10	Tablet	37	45	42
10	Tablet	38	-75	-83
10	Tablet	39	15	27
10	Tablet	40	-75	-78
10	Tablet	41	-60	-57
10	Tablet	42	30	45
10	Tablet	43	45	59
10	Tablet	44	-75	-71
10	Tablet	45	-60	-60
10	Tablet	46	-30	-45
10	Tablet	47	0	1
10	Tablet	48	15	23
10	Tablet	49	-30	-34
10	Tablet	50	-45	-44
10	Tablet	51	75	82
10	Tablet	52	0	4
10	Tablet	53	15	25
10	Tablet	54	60	69
10	Tablet	55	60	72
10	Tablet	56	75	83
10	Tablet	57	75	84
10	Tablet	58	30	53
10	Tablet	59	-45	-34
10	Tablet	60	-60	-65
10	Tablet	61	-30	-35
10	Tablet	62	-75	-66
10	Tablet	63	-45	-55
10	Tablet	64	45	38
10	Tablet	65	15	23
10	Tablet	66	45	44
11	LED	1	-75	-90
11	LED	2	75	73
11	LED	3	15	14
11	LED	4	-60	-47
11	LED	5	-60	-53
11	LED	6	60	49
11	LED	7	30	27
11	LED	8	45	40
11	LED	9	15	13
11	LED	10	75	90
11	LED	11	-15	-16
11	LED	12	-60	-53
11	LED	13	15	13
11	LED	14	0	0
11	LED	15	0	0
11	LED	16	-60	-54
11	LED	17	-15	-17
11	LED	18	60	62
11	LED	19	45	38
11	LED	20	-45	-41
11	LED	21	-45	-39
11	LED	22	15	12
11	LED	23	-15	-12
11	LED	24	30	26
11	LED	25	75	87
11	LED	26	-60	-61
11	LED	27	75	84
11	LED	28	-30	-24
11	LED	29	-30	-25
11	LED	30	-45	-43
11	LED	31	30	25
11	LED	32	75	90
11	LED	33	-30	-25
11	LED	34	0	0
11	LED	35	45	36
11	LED	36	-45	-35
11	LED	37	15	12
11	LED	38	-75	-90
11	LED	39	-75	-75
11	LED	40	0	0
11	LED	41	-15	-13
11	LED	42	75	83
11	LED	43	-15	-11
11	LED	44	0	0
11	LED	45	30	27
11	LED	46	-30	-25
11	LED	47	30	27
11	LED	48	60	50
11	LED	49	60	58
11	LED	50	45	38
11	LED	51	-75	-84
11	LED	52	-60	-54
11	LED	53	-30	-27
11	LED	54	-15	-12
11	LED	55	30	28
11	LED	56	0	0
11	LED	57	-45	-35
11	LED	58	45	43
11	LED	59	-75	-87
11	LED	60	60	58
11	LED	61	15	11
11	LED	62	-75	-80
11	LED	63	-45	-38
11	LED	64	45	38
11	LED	65	60	59
11	LED	66	-30	-24
11	Tablet	1	-60	-51
11	Tablet	2	30	38
11	Tablet	3	30	40
11	Tablet	4	-30	-26
11	Tablet	5	0	1
11	Tablet	6	15	19
11	Tablet	7	-45	-32
11	Tablet	8	-75	-83
11	Tablet	9	-75	-67
11	Tablet	10	75	87
11	Tablet	11	-15	-20
11	Tablet	12	75	85
11	Tablet	13	-30	-23
11	Tablet	14	75	86
11	Tablet	15	-75	-69
11	Tablet	16	75	84
11	Tablet	17	45	49
11	Tablet	18	0	10
11	Tablet	19	-60	-54
11	Tablet	20	-45	-40
11	Tablet	21	60	56
11	Tablet	22	-15	-21
11	Tablet	23	45	42
11	Tablet	24	45	43
11	Tablet	25	60	62
11	Tablet	26	-45	-44
11	Tablet	27	-45	-37
11	Tablet	28	75	82
11	Tablet	29	60	68
11	Tablet	30	-30	-27
11	Tablet	31	15	16
11	Tablet	32	0	1
11	Tablet	33	30	32
11	Tablet	34	45	46
11	Tablet	35	-60	-43
11	Tablet	36	60	54
11	Tablet	37	-15	-22
11	Tablet	38	0	1
11	Tablet	39	0	0
11	Tablet	40	30	31
11	Tablet	41	-60	-53
11	Tablet	42	-30	-34
11	Tablet	43	-15	-18
11	Tablet	44	60	60
11	Tablet	45	-15	-20
11	Tablet	46	-45	-41
11	Tablet	47	-30	-31
11	Tablet	48	15	22
11	Tablet	49	-15	-17
11	Tablet	50	-75	-72
11	Tablet	51	-75	-72
11	Tablet	52	45	56
11	Tablet	53	15	26
11	Tablet	54	15	26
11	Tablet	55	-75	-78
11	Tablet	56	30	34
11	Tablet	57	30	32
11	Tablet	58	75	83
11	Tablet	59	-30	-30
11	Tablet	60	-60	-53
11	Tablet	61	-45	-39
11	Tablet	62	45	45
11	Tablet	63	-60	-55
11	Tablet	64	15	22
11	Tablet	65	0	1
11	Tablet	66	60	64
12	LED	1	0	0
12	LED	2	-45	-41
12	LED	3	-75	-83
12	LED	4	-60	-61
12	LED	5	30	32
12	LED	6	45	40
12	LED	7	75	89
12	LED	8	75	88
12	LED	9	-45	-45
12	LED	10	-45	-41
12	LED	11	-60	-68
12	LED	12	30	32
12	LED	13	15	11
12	LED	14	75	85
12	LED	15	45	49
12	LED	16	0	0
12	LED	17	75	86
12	LED	18	-75	-90
12	LED	19	-15	-19
12	LED	20	-45	-42
12	LED	21	30	34
12	LED	22	-60	-61
12	LED	23	60	56
12	LED	24	-30	-31
12	LED	25	-15	-14
12	LED	26	75	85
12	LED	27	60	65
12	LED	28	0	0
12	LED	29	45	42
12	LED	30	-75	-90
12	LED	31	-15	-15
12	LED	32	-30	-36
12	LED	33	-30	-25
12	LED	34	15	16
12	LED	35	0	0
12	LED	36	-15	-14
12	LED	37	-30	-33
12	LED	38	-45	-46
12	LED	39	-75	-90
12	LED	40	60	74
12	LED	41	15	18
12	LED	42	60	64
12	LED	43	-15	-18
12	LED	44	-15	-16
12	LED	45	0	0
12	LED	46	45	45
12	LED	47	15	17
12	LED	48	30	33
12	LED	49	-60	-69
12	LED	50	60	70
12	LED	51	45	45
12	LED	52	-60	-61
12	LED	53	60	71
12	LED	54	-60	-62
12	LED	55	0	0
12	LED	56	45	49
12	LED	57	-30	-32
12	LED	58	-30	-29
12	LED	59	15	17
12	LED	60	15	12
12	LED	61	30	31
12	LED	62	-45	-45
12	LED	63	-75	-82
12	LED	64	75	89
12	LED	65	-75	-90
12	LED	66	30	33
12	Tablet	1	60	55
12	Tablet	2	75	85
12	Tablet	3	-60	-62
12	Tablet	4	30	36
12	Tablet	5	-45	-31
12	Tablet	6	15	12
12	Tablet	7	-15	-16
12	Tablet	8	15	22
12	Tablet	9	-60	-68
12	Tablet	10	60	58
12	Tablet	11	-60	-76
12	Tablet	12	0	1
12	Tablet	13	-75	-90
12	Tablet	14	45	45
12	Tablet	15	15	22
12	Tablet	16	15	23
12	Tablet	17	75	78
12	Tablet	18	45	54
12	Tablet	19	-75	-85
12	Tablet	20	30	41
12	Tablet	21	15	30
12	Tablet	22	-45	-41
12	Tablet	23	-15	-24
12	Tablet	24	0	-1
12	Tablet	25	75	74
12	Tablet	26	-30	-23
12	Tablet	27	45	50
12	Tablet	28	-30	-30
12	Tablet	29	30	34
12	Tablet	30	-15	-17
12	Tablet	31	-30	-26
12	Tablet	32	75	82
12	Tablet	33	45	45
12	Tablet	34	-60	-48
12	Tablet	35	-30	-28
12	Tablet	36	-75	-85
12	Tablet	37	0	1
12	Tablet	38	60	69
12	Tablet	39	45	50
12	Tablet	40	-15	-16
12	Tablet	41	60	73
12	Tablet	42	-45	-24
12	Tablet	43	60	54
12	Tablet	44	-60	-47
12	Tablet	45	30	40
12	Tablet	46	-75	-87
12	Tablet	47	-75	-87
12	Tablet	48	-30	-32
12	Tablet	49	60	56
12	Tablet	50	-45	-29
12	Tablet	51	-15	-22
12	Tablet	52	75	80
12	Tablet	53	0	0
12	Tablet	54	-60	-67
12	Tablet	55	-45	-53
12	Tablet	56	-15	-14
12	Tablet	57	30	30
12	Tablet	58	15	22
12	Tablet	59	45	40
12	Tablet	60	-75	-72
12	Tablet	61	30	32
12	Tablet	62	75	73
12	Tablet	63	-45	-33
12	Tablet	64	-30	-26
12	Tablet	65	0	1
12	Tablet	66	0	3
13	LED	1	-30	-26
13	LED	2	60	65
13	LED	3	-75	-73
13	LED	4	45	40
13	LED	5	-75	-77
13	LED	6	60	53
13	LED	7	-30	-23
13	LED	8	75	90
13	LED	9	60	53
13	LED	10	-75	-90
13	LED	11	-60	-65
13	LED	12	60	63
13	LED	13	45	41
13	LED	14	75	83
13	LED	15	0	0
13	LED	16	-30	-17
13	LED	17	30	30
13	LED	18	60	60
13	LED	19	75	77
13	LED	20	-30	-25
13	LED	21	-15	-10
13	LED	22	0	0
13	LED	23	60	45
13	LED	24	-30	-27
13	LED	25	-60	-61
13	LED	26	-60	-66
13	LED	27	30	26
13	LED	28	-30	-24
13	LED	29	-45	-43
13	LED	30	-45	-35
13	LED	31	30	30
13	LED	32	15	17
13	LED	33	-60	-56
13	LED	34	75	81
13	LED	35	0	0
13	LED	36	-45	-43
13	LED	37	0	0
13	LED	38	-75	-90
13	LED	39	75	82
13	LED	40	45	46
13	LED	41	30	32
13	LED	42	0	0
13	LED	43	-60	-57
13	LED	44	75	80
13	LED	45	0	0
13	LED	46	30	37
13	LED	47	-15	-9
13	LED	48	-15	-12
13	LED	49	-60	-48
13	LED	50	-75	-84
13	LED	51	-45	-44
13	LED	52	15	16
13	LED	53	15	14
13	LED	54	15	11
13	LED	55	30	34
13	LED	56	-15	-9
13	LED	57	45	40
13	LED	58	-75	-90
13	LED	59	-15	-10
13	LED	60	-15	-7
13	LED	61	15	12
13	LED	62	-45	-42
13	LED	63	45	44
13	LED	64	15	15
13	LED	65	-45	-41
13	LED	66	45	46
13	Tablet	1	-45	-49
13	Tablet	2	-60	-88
13	Tablet	3	-30	-34
13	Tablet	4	30	31
13	Tablet	5	-60	-63
13	Tablet	6	30	23
13	Tablet	7	60	70
13	Tablet	8	-45	-42
13	Tablet	9	15	22
13	Tablet	10	45	51
13	Tablet	11	-75	-89
13	Tablet	12	-15	-12
13	Tablet	13	45	43
13	Tablet	14	-30	-35
13	Tablet	15	-15	-16
13	Tablet	16	45	50
13	Tablet	17	15	30
13	Tablet	18	15	20
13	Tablet	19	-45	-37
13	Tablet	20	-30	-26
13	Tablet	21	-60	-71
13	Tablet	22	75	85
13	Tablet	23	-75	-88
13	Tablet	24	-60	-62
13	Tablet	25	75	65
13	Tablet	26	-15	-22
13	Tablet	27	-30	-42
13	Tablet	28	0	2
13	Tablet	29	-75	-90
13	Tablet	30	45	38
13	Tablet	31	75	90
13	Tablet	32	15	21
13	Tablet	33	15	19
13	Tablet	34	45	42
13	Tablet	35	-15	-15
13	Tablet	36	0	0
13	Tablet	37	-45	-41
13	Tablet	38	-30	-31
13	Tablet	39	30	44
13	Tablet	40	-60	-73
13	Tablet	41	0	0
13	Tablet	42	-45	-46
13	Tablet	43	45	40
13	Tablet	44	-60	-66
13	Tablet	45	-15	-15
13	Tablet	46	30	30
13	Tablet	47	0	1
13	Tablet	48	30	39
13	Tablet	49	60	68
13	Tablet	50	60	79
13	Tablet	51	60	73
13	Tablet	52	0	2
13	Tablet	53	75	93
13	Tablet	54	-15	-14
13	Tablet	55	15	22
13	Tablet	56	75	82
13	Tablet	57	-75	-92
13	Tablet	58	60	75
13	Tablet	59	-75	-90
13	Tablet	60	60	78
13	Tablet	61	-75	-90
13	Tablet	62	-30	-42
13	Tablet	63	0	1
13	Tablet	64	75	86
13	Tablet	65	30	47
13	Tablet	66	-45	-39
14	LED	1	0	1
14	LED	2	45	44
14	LED	3	-60	-50
14	LED	4	45	46
14	LED	5	0	0
14	LED	6	-15	-10
14	LED	7	-75	-90
14	LED	8	-75	-82
14	LED	9	0	0
14	LED	10	0	0
14	LED	11	75	90
14	LED	12	45	48
14	LED	13	75	81
14	LED	14	60	63
14	LED	15	-75	-89
14	LED	16	15	9
14	LED	17	-30	-27
14	LED	18	-75	-76
14	LED	19	-30	-27
14	LED	20	60	58
14	LED	21	15	18
14	LED	22	-15	-11
14	LED	23	30	33
14	LED	24	15	15
14	LED	25	75	85
14	LED	26	60	64
14	LED	27	-60	-60
14	LED	28	75	89
14	LED	29	15	14
14	LED	30	-45	-36
14	LED	31	45	38
14	LED	32	-15	-9
14	LED	33	-75	-75
14	LED	34	-30	-26
14	LED	35	-60	-57
14	LED	36	30	30
14	LED	37	30	31
14	LED	38	-15	-7
14	LED	39	0	0
14	LED	40	-75	-78
14	LED	41	-60	-55
14	LED	42	30	26
14	LED	43	-60	-55
14	LED	44	-30	-27
14	LED	45	-30	-21
14	LED	46	75	79
14	LED	47	-15	-4
14	LED	48	45	45
14	LED	49	-60	-52
14	LED	50	60	58
14	LED	51	-45	-35
14	LED	52	-45	-37
14	LED	53	-30	-22
14	LED	54	-45	-36
14	LED	55	45	40
14	LED	56	15	15
14	LED	57	30	33
14	LED	58	30	32
14	LED	59	0	0
14	LED	60	15	12
14	LED	61	60	54
14	LED	62	-15	-14
14	LED	63	60	61
14	LED	64	75	89
14	LED	65	-45	-40
14	LED	66	-45	-39
14	Tablet	1	15	14
14	Tablet	2	45	40
14	Tablet	3	-75	-86
14	Tablet	4	-45	-40
14	Tablet	5	-75	-64
14	Tablet	6	30	29
14	Tablet	7	-15	-12
14	Tablet	8	60	62
14	Tablet	9	75	88
14	Tablet	10	-60	-48
14	Tablet	11	30	31
14	Tablet	12	-45	-30
14	Tablet	13	-30	-31
14	Tablet	14	15	13
14	Tablet	15	30	33
14	Tablet	16	60	59
14	Tablet	17	-30	-22
14	Tablet	18	-15	-5
14	Tablet	19	-60	-51
14	Tablet	20	45	48
14	Tablet	21	-30	-21
14	Tablet	22	-45	-35
14	Tablet	23	0	1
14	Tablet	24	60	51
14	Tablet	25	-60	-46
14	Tablet	26	0	0
14	Tablet	27	-15	-10
14	Tablet	28	15	21
14	Tablet	29	0	0
14	Tablet	30	-15	-11
14	Tablet	31	30	34
14	Tablet	32	75	72
14	Tablet	33	-60	-44
14	Tablet	34	-75	-69
14	Tablet	35	0	0
14	Tablet	36	0	0
14	Tablet	37	-15	-10
14	Tablet	38	-60	-38
14	Tablet	39	0	0
14	Tablet	40	-75	-78
14	Tablet	41	-15	-14
14	Tablet	42	-60	-46
14	Tablet	43	75	83
14	Tablet	44	-30	-21
14	Tablet	45	-75	-87
14	Tablet	46	15	24
14	Tablet	47	75	77
14	Tablet	48	45	49
14	Tablet	49	30	35
14	Tablet	50	60	67
14	Tablet	51	60	61
14	Tablet	52	-45	-36
14	Tablet	53	75	89
14	Tablet	54	30	41
14	Tablet	55	-75	-88
14	Tablet	56	15	14
14	Tablet	57	45	40
14	Tablet	58	-30	-28
14	Tablet	59	60	52
14	Tablet	60	75	82
14	Tablet	61	-45	-35
14	Tablet	62	45	46
14	Tablet	63	45	45
14	Tablet	64	-30	-27
14	Tablet	65	-45	-38
14	Tablet	66	15	10
15	LED	1	15	11
15	LED	2	75	70
15	LED	3	45	42
15	LED	4	-15	-12
15	LED	5	45	37
15	LED	6	30	28
15	LED	7	-75	-77
15	LED	8	45	37
15	LED	9	30	29
15	LED	10	75	70
15	LED	11	60	56
15	LED	12	15	15
15	LED	13	-15	-16
15	LED	14	-75	-80
15	LED	15	0	0
15	LED	16	45	41
15	LED	17	30	28
15	LED	18	0	-2
15	LED	19	-30	-27
15	LED	20	45	39
15	LED	21	-45	-45
15	LED	22	0	0
15	LED	23	-45	-37
15	LED	24	-15	-12
15	LED	25	-45	-38
15	LED	26	60	54
15	LED	27	-30	-25
15	LED	28	15	13
15	LED	29	15	11
15	LED	30	45	39
15	LED	31	-45	-38
15	LED	32	75	76
15	LED	33	15	16
15	LED	34	0	-1
15	LED	35	-60	-73
15	LED	36	-15	-14
15	LED	37	30	28
15	LED	38	75	77
15	LED	39	-75	-83
15	LED	40	0	-1
15	LED	41	-45	-40
15	LED	42	-75	-84
15	LED	43	-15	-14
15	LED	44	75	78
15	LED	45	60	51
15	LED	46	-45	-40
15	LED	47	75	73
15	LED	48	-15	-12
15	LED	49	-30	-26
15	LED	50	-75	-82
15	LED	51	-60	-55
15	LED	52	60	52
15	LED	53	60	50
15	LED	54	15	17
15	LED	55	-60	-57
15	LED	56	-30	-27
15	LED	57	-30	-27
15	LED	58	-30	-27
15	LED	59	30	29
15	LED	60	30	29
15	LED	61	-60	-60
15	LED	62	60	53
15	LED	63	0	0
15	LED	64	-60	-67
15	LED	65	-75	-73
15	LED	66	-60	-58
15	Tablet	1	60	54
15	Tablet	2	75	81
15	Tablet	3	75	82
15	Tablet	4	60	61
15	Tablet	5	0	2
15	Tablet	6	-75	-79
15	Tablet	7	75	80
15	Tablet	8	15	18
15	Tablet	9	-45	-40
15	Tablet	10	-75	-79
15	Tablet	11	-60	-68
15	Tablet	12	30	28
15	Tablet	13	-30	-31
15	Tablet	14	-60	-65
15	Tablet	15	-45	-39
15	Tablet	16	0	1
15	Tablet	17	-15	-13
15	Tablet	18	-60	-61
15	Tablet	19	-15	-24
15	Tablet	20	30	28
15	Tablet	21	30	38
15	Tablet	22	-75	-82
15	Tablet	23	-15	-25
15	Tablet	24	45	41
15	Tablet	25	15	17
15	Tablet	26	45	43
15	Tablet	27	60	65
15	Tablet	28	30	29
15	Tablet	29	-30	-35
15	Tablet	30	75	87
15	Tablet	31	-15	-18
15	Tablet	32	-30	-31
15	Tablet	33	-75	-79
15	Tablet	34	45	39
15	Tablet	35	60	58
15	Tablet	36	0	3
15	Tablet	37	75	84
15	Tablet	38	-75	-80
15	Tablet	39	-30	-33
15	Tablet	40	-60	-60
15	Tablet	41	-45	-34
15	Tablet	42	-45	-37
15	Tablet	43	15	16
15	Tablet	44	-45	-34
15	Tablet	45	-45	-39
15	Tablet	46	45	42
15	Tablet	47	-75	-82
15	Tablet	48	60	71
15	Tablet	49	30	39
15	Tablet	50	-15	-16
15	Tablet	51	15	17
15	Tablet	52	30	39
15	Tablet	53	-30	-31
15	Tablet	54	-60	-49
15	Tablet	55	0	0
15	Tablet	56	0	6
15	Tablet	57	15	12
15	Tablet	58	75	84
15	Tablet	59	60	68
15	Tablet	60	45	46
15	Tablet	61	15	21
15	Tablet	62	0	0
15	Tablet	63	-60	-58
15	Tablet	64	-15	-28
15	Tablet	65	45	38
15	Tablet	66	-30	-37
16	LED	1	15	11
16	LED	2	-30	-29
16	LED	3	60	61
16	LED	4	-75	-83
16	LED	5	30	26
16	LED	6	75	77
16	LED	7	45	37
16	LED	8	15	13
16	LED	9	60	53
16	LED	10	75	74
16	LED	11	-15	-12
16	LED	12	15	12
16	LED	13	-60	-66
16	LED	14	-60	-59
16	LED	15	-30	-30
16	LED	16	-60	-57
16	LED	17	-75	-72
16	LED	18	45	45
16	LED	19	-30	-19
[truncated: 641 more rows]
